# Supplementary material for: The PKHD1 gene inhibits tumor proliferation and invasion in intrahepatic cholangiocarcinoma by activating the Notch pathway
Source: Int J Med Sci. 2024 Oct 14;21(14):2655–63. doi: 10.7150/ijms.95964 (PMC11539381; doi:10.7150/ijms.95964)
Supplement: Supplementary file 1 — Supplementary table. [file ijmsv21p2655s1.xls]

## Sheet: Sheet1
Table1
oligo	5’to 3’
PKHD1-NC-F1	CACCGACGGAGGCTAAGCGTCGCAA
PKHD1-NC-R1	AAACTTGCGACGCTTAGCCTCCGTC
PKHD1-sgRNA-F1	CACCGTCAGCGTCGGCACTGCTGAC
PKHD1-sgRNA-R1	AAACGTCAGCAGTGCCGACGCTGAC
PKHD1-sgRNA-F2	CACCGATCATGGGATAGCCCCAAGC
PKHD1-sgRNA-R2	AAACGCTTGGGGCTATCCCATGATC
PKHD1-sgRNA-F3	CACCGTGCTTCTCCCGTAGGTAAG
PKHD1-sgRNA-R3	AAACCTTACCTACGGGAGAAGCAC
